# Supplementary material for: Exploring 6-Azaindole and 7-Azaindole Rings for Developing Cannabinoid Receptor 1 Allosteric Modulators
Source: Cannabis Cannabinoid Res. 2018 Dec 10;3(1):252–8. doi: 10.1089/can.2018.0046 (PMC6290480; doi:10.1089/can.2018.0046)
Supplement: Supplemental data [file Supp_Data.zip]

Archive with 5 entries (5 files):
- Supplementary data_Page_5.tif
- Supplementary data_Page_1.tif
- Supplementary data_Page_2.tif
- Supplementary data_Page_3.tif
- Supplementary data_Page_4.tif
